# Supplementary material for: First national record of Gracixalus quangi Rowley, Dau, Nguyen, Cao & Nguyen, 2011 and G. yunnanensis Yu, Li, Wang, Rao, Wu &Yang, 2019 (Amphibia: Anura: Rhacophoridae) from Thailand
Source: Biodivers Data J. 2021 May 28;9:e67667. doi: 10.3897/BDJ.9.e67667 (PMC8179921; doi:10.3897/BDJ.9.e67667)
Supplement: XML Treatment for Gracixalus quangi [file BDJ.9.e67667-treatment1.xml]

<!DOCTYPE tp:taxon-treatment
  PUBLIC "-//TaxonX//DTD Taxonomic Treatment Publishing DTD v0 20100105//EN" "tax-treatment-NSO.dtd">
<tp:taxon-treatment xmlns:tp="http://www.plazi.org/taxpub"><tp:treatment-meta><mixed-citation publication-type="journal"><person-group><name><surname>Lorphengsy</surname><given-names>Sengvilay</given-names></name><name><surname>Nguyen</surname><given-names>Tan Van</given-names></name><name><surname>Poyarkov</surname><given-names>Nikolay A.</given-names></name><name><surname>Wu</surname><given-names>Yun-He</given-names></name><name><surname>Pawangkhanant</surname><given-names>Parinya</given-names></name><name><surname>Passorn</surname><given-names>Supaporn</given-names></name><name><surname>Che</surname><given-names>Jing</given-names></name><name><surname>Suwannapoom</surname><given-names>Chatmongkon</given-names></name></person-group><article-title>First national record of <italic><tp:taxon-name><tp:taxon-name-part taxon-name-part-type="genus" reg="Gracixalus">Gracixalus</tp:taxon-name-part> <tp:taxon-name-part taxon-name-part-type="species" reg="quangi">quangi</tp:taxon-name-part></tp:taxon-name></italic> Rowley, Dau, Nguyen, Cao &amp; Nguyen, 2011 and <italic><tp:taxon-name><tp:taxon-name-part taxon-name-part-type="genus" reg="Gracixalus">G.</tp:taxon-name-part> <tp:taxon-name-part taxon-name-part-type="species" reg="yunnanensis">yunnanensis</tp:taxon-name-part></tp:taxon-name></italic> Yu, Li, Wang, Rao, Wu &amp;Yang, 2019 (<tp:taxon-name><tp:taxon-name-part taxon-name-part-type="class">Amphibia</tp:taxon-name-part></tp:taxon-name>: <tp:taxon-name><tp:taxon-name-part taxon-name-part-type="order">Anura</tp:taxon-name-part></tp:taxon-name>: <tp:taxon-name><tp:taxon-name-part taxon-name-part-type="family">Rhacophoridae</tp:taxon-name-part></tp:taxon-name>) from Thailand</article-title><source>Biodivers Data J</source><day>28</day><month>5</month><year>2021</year><volume>9</volume><pub-id pub-id-type="doi">10.3897/BDJ.9.e67667</pub-id></mixed-citation></tp:treatment-meta><tp:nomenclature><tp:taxon-name><object-id xmlns:xlink="http://www.w3.org/1999/xlink" content-type="arpha" xlink:type="simple">661194FE-52B1-5AD9-83F5-AA80F1D0793D</object-id><tp:taxon-name-part taxon-name-part-type="genus">Gracixalus</tp:taxon-name-part> <tp:taxon-name-part taxon-name-part-type="species">quangi</tp:taxon-name-part></tp:taxon-name><tp:taxon-authority>Rowley, Dau, Nguyen, Cao &amp; Nguyen, 2011</tp:taxon-authority></tp:nomenclature><tp:treatment-sec sec-type="materials"><title>Materials</title><list list-type="alpha-lower" list-content="occurrences"><list-item><p><bold>Type status:</bold> <named-content xmlns:xlink="http://www.w3.org/1999/xlink" content-type="dwc:typeStatus" xlink:type="simple">Other material</named-content>. <bold>Occurrence:</bold> catalogNumber: <named-content xmlns:xlink="http://www.w3.org/1999/xlink" content-type="dwc:catalogNumber" xlink:type="simple">AUP-00388</named-content>; individualCount: <named-content xmlns:xlink="http://www.w3.org/1999/xlink" content-type="dwc:individualCount" xlink:type="simple">1</named-content>; sex: <named-content xmlns:xlink="http://www.w3.org/1999/xlink" content-type="dwc:sex" xlink:type="simple">male</named-content>; lifeStage: <named-content xmlns:xlink="http://www.w3.org/1999/xlink" content-type="dwc:lifeStage" xlink:type="simple">adult</named-content>; <bold>Taxon:</bold> scientificName: <named-content xmlns:xlink="http://www.w3.org/1999/xlink" content-type="dwc:scientificName" xlink:type="simple"><italic><tp:taxon-name><tp:taxon-name-part taxon-name-part-type="genus" reg="Gracixalus">Gracixalus</tp:taxon-name-part> <tp:taxon-name-part taxon-name-part-type="species" reg="quangi">quangi</tp:taxon-name-part></tp:taxon-name></italic></named-content>; class: <named-content xmlns:xlink="http://www.w3.org/1999/xlink" content-type="dwc:class" xlink:type="simple"><tp:taxon-name><tp:taxon-name-part taxon-name-part-type="class">Amphibia</tp:taxon-name-part></tp:taxon-name></named-content>; order: <named-content xmlns:xlink="http://www.w3.org/1999/xlink" content-type="dwc:order" xlink:type="simple"><tp:taxon-name><tp:taxon-name-part taxon-name-part-type="order">Anura</tp:taxon-name-part></tp:taxon-name></named-content>; family: <named-content xmlns:xlink="http://www.w3.org/1999/xlink" content-type="dwc:family" xlink:type="simple"><tp:taxon-name><tp:taxon-name-part taxon-name-part-type="family">Rhacophoridae</tp:taxon-name-part></tp:taxon-name></named-content>; genus: <named-content xmlns:xlink="http://www.w3.org/1999/xlink" content-type="dwc:genus" xlink:type="simple"><tp:taxon-name><tp:taxon-name-part taxon-name-part-type="genus">Gracixalus</tp:taxon-name-part></tp:taxon-name></named-content>; specificEpithet: <named-content xmlns:xlink="http://www.w3.org/1999/xlink" content-type="dwc:specificEpithet" xlink:type="simple"><italic><tp:taxon-name><tp:taxon-name-part taxon-name-part-type="genus" reg="Gracixalus"/><tp:taxon-name-part taxon-name-part-type="species" reg="quangi">quangi</tp:taxon-name-part></tp:taxon-name></italic></named-content>; scientificNameAuthorship: <named-content xmlns:xlink="http://www.w3.org/1999/xlink" content-type="dwc:scientificNameAuthorship" xlink:type="simple">Rowley, Dau, Nguyen, Cao &amp; Nguyen, 2011</named-content>; <bold>Location:</bold> country: <named-content xmlns:xlink="http://www.w3.org/1999/xlink" content-type="dwc:country" xlink:type="simple">Thailand</named-content>; countryCode: <named-content xmlns:xlink="http://www.w3.org/1999/xlink" content-type="dwc:countryCode" xlink:type="simple">TL</named-content>; stateProvince: <named-content xmlns:xlink="http://www.w3.org/1999/xlink" content-type="dwc:stateProvince" xlink:type="simple">Nan</named-content>; locality: <named-content xmlns:xlink="http://www.w3.org/1999/xlink" content-type="dwc:locality" xlink:type="simple">Doi Phu Kha</named-content>; verbatimElevation: <named-content xmlns:xlink="http://www.w3.org/1999/xlink" content-type="dwc:verbatimElevation" xlink:type="simple">1269</named-content>; verbatimCoordinates: <named-content xmlns:xlink="http://www.w3.org/1999/xlink" content-type="dwc:verbatimCoordinates" xlink:type="simple">WGS84</named-content>; verbatimLatitude: <named-content xmlns:xlink="http://www.w3.org/1999/xlink" content-type="dwc:verbatimLatitude" xlink:type="simple">19º11.59 N</named-content>; verbatimLongitude: <named-content xmlns:xlink="http://www.w3.org/1999/xlink" content-type="dwc:verbatimLongitude" xlink:type="simple">101º04.52 E</named-content>; <bold>Event:</bold> eventRemarks: <named-content xmlns:xlink="http://www.w3.org/1999/xlink" content-type="dwc:eventRemarks" xlink:type="simple">collected by L. Sengvilay, P. Pawangkhanant and C. Suwannapoom</named-content>; <bold>Record Level:</bold> basisOfRecord: <named-content xmlns:xlink="http://www.w3.org/1999/xlink" content-type="dwc:basisOfRecord" xlink:type="simple">preserved specimen</named-content></p></list-item></list></tp:treatment-sec><tp:treatment-sec sec-type="Description"><title>Description</title><p>The morphological characteristics of specimen (n = 1) obtained from Nan Province agreed with the descriptions published by <xref ref-type="bibr" rid="B6926298">Rowley et al. (2011)</xref>, <xref ref-type="bibr" rid="B6926282">Pham et al. (2019)</xref>, <xref ref-type="bibr" rid="B6926258">Nguyen et al. (2020b)</xref>, <xref ref-type="bibr" rid="B6926222">Liu et al. (2020)</xref>, body size small in male (SVL 25.9 mm) and data measurements of specimens presented in Table <xref ref-type="table" rid="T6926137">2</xref>. Head longer than wide, snout pointed, projecting beyond margin of the lower jaw, canthus rostralis distinct, loreal region slightly concave, nostrils closer to tip of snout than eyes, interorbital distance wider than internarial distance and upper eyelid, pupil oval, horizontal, pineal ocellus, absent tympanum slightly distinct, rounded, vomerine teeth absent, tongue notched posteriorly, external subgular vocal sac. Forelimbs moderately robust, tips of fingers enlarged into round discs with circum-marginal grooves, relative length of fingers I &lt; II&lt; IV &lt; III, fingers free of webbing, subarticular tubercles prominent, rounded, formula 1, 1, 2, 2, nuptial pad present on finger I. Hind limbs: tips of toes enlarged into round disc with circummarginal grooves, relative length of toes I &lt; II &lt; III &lt; V &lt; IV, discs of toes slightly smaller than those of fingers, webbing between toes well developed, subarticular tubercles distinct, rounded, formula 1, 1, 2, 3, 2, inner metatarsal tubercle present, outer metatarsal tubercle absent, heels overlapping when legs at right angles to body. Skin: dorsal surface of head, body, thigh and shank with small tubercles, largest and most concentrated on eyelids, supratympanic fold present, throat and chest smooth, ventral surface of thighs and belly coarsely granular, pointed projection at tibiotarsal articulation present.</p><p>
            <bold>Colouration in life</bold>
          </p><p>Dorsal surface dark brown, body olive green with one dark brown line running through the eye rim to the upper arm, small scattered white and yellow black spots on the sides of the body, translucent pale green colour on the loreal region from the snout to the area under the eye, pale blue under the supratympanic fold with the abdominal surface appearing as opaque white, surface neck faint green with pale patches, ventral surface of the upper arm and thigh appears pale green and translucent with small dark brown spots, bright yellow on the inner surfaces of the thighs and groin with a patch posterior to the insertion of arms, thighs and shanks appearing as bright yellow, upper arms appear ventrally translucent pale green (Fig. <xref ref-type="fig" rid="F6926120">2</xref>).</p></tp:treatment-sec><tp:treatment-sec sec-type="Distribution"><title>Distribution</title><p>This species was previously known from the western side of the Red River: northern Vietnam (Pu Hoat NR. in Nghe An Province, Copia NR. in Son La Province, Hang Kia-Pa Co NR. and Ngoc Son-Ngo Luong NR. in Hoa Binh Province, Xuan Lien NR. in Thanh Hoa Province), northern Laos (Kasy District in Vientiane Province and Long Cheng District in Xaisomboun Province) and southern China (Yiwu NR., Mengla Country in Yunnan Province) (<xref ref-type="bibr" rid="B6926298">Rowley et al. 2011</xref>, <xref ref-type="bibr" rid="B6926282">Pham et al. 2019</xref>, <xref ref-type="bibr" rid="B6926258">Nguyen et al. 2020b</xref>, <xref ref-type="bibr" rid="B6926222">Liu et al. 2020</xref>). Notably, this is the first record of this species from Thailand and represents the westernmost distributional limit of this species.</p></tp:treatment-sec><tp:treatment-sec sec-type="Ecology"><title>Ecology</title><p>A single individual was observed at night at 21:00 h to be sitting on a large leaf of the <italic><tp:taxon-name><tp:taxon-name-part taxon-name-part-type="genus" reg="Zingiberaceae">Zingiberaceae</tp:taxon-name-part></tp:taxon-name></italic> ssp. plant that was located about 1.5 m above the ground and close to a rocky stream. The stream was covered with large <italic><tp:taxon-name><tp:taxon-name-part taxon-name-part-type="genus" reg="Musa">Musa</tp:taxon-name-part> <tp:taxon-name-part taxon-name-part-type="species" reg="acuminata">acuminata</tp:taxon-name-part></tp:taxon-name></italic>, a mix of <italic><tp:taxon-name><tp:taxon-name-part taxon-name-part-type="genus" reg="Dendrocalamus">Dendrocalamus</tp:taxon-name-part> <tp:taxon-name-part taxon-name-part-type="species" reg="copelandii">copelandii</tp:taxon-name-part></tp:taxon-name></italic> and various herbaceous plants. Other amphibian species found in the area included <italic><tp:taxon-name><tp:taxon-name-part taxon-name-part-type="genus" reg="Leptobrachella">Leptobrachella</tp:taxon-name-part> <tp:taxon-name-part taxon-name-part-type="species" reg="minima">minima</tp:taxon-name-part></tp:taxon-name></italic> (Taylor), <italic><tp:taxon-name><tp:taxon-name-part taxon-name-part-type="genus" reg="Megophrys">Megophrys</tp:taxon-name-part></tp:taxon-name></italic> sp., <italic><tp:taxon-name><tp:taxon-name-part taxon-name-part-type="genus" reg="Sylvirana">Sylvirana</tp:taxon-name-part> <tp:taxon-name-part taxon-name-part-type="species" reg="cubitalis">cubitalis</tp:taxon-name-part></tp:taxon-name></italic> (Smith) and <italic><tp:taxon-name><tp:taxon-name-part taxon-name-part-type="genus" reg="Rhacophorus">Rhacophorus</tp:taxon-name-part> <tp:taxon-name-part taxon-name-part-type="species" reg="rhodopus">rhodopus</tp:taxon-name-part></tp:taxon-name></italic> Liu &amp; Hu (Fig. <xref ref-type="fig" rid="F6926128">3</xref>A)</p></tp:treatment-sec><tp:treatment-sec><!--Section generated to contain objects referenced in tp:taxon-treatment.--><table-wrap id="T6926137" position="float" orientation="portrait"><label>Table 2.</label><caption><p>Measurement (in mm) and proportions of the series of <italic><tp:taxon-name><tp:taxon-name-part taxon-name-part-type="genus" reg="Gracixalus">Gracixalus</tp:taxon-name-part> <tp:taxon-name-part taxon-name-part-type="species" reg="quangi">quangi</tp:taxon-name-part></tp:taxon-name></italic> and <italic><tp:taxon-name><tp:taxon-name-part taxon-name-part-type="genus" reg="Gracixalus">G.</tp:taxon-name-part> <tp:taxon-name-part taxon-name-part-type="species" reg="yunnanensis">yunnanensis</tp:taxon-name-part></tp:taxon-name></italic> collected from Nan Province, Thailand (see Materials and Methods section for list of abbreviations).</p></caption><table rules="all" border="0"><tbody><tr><td rowspan="2" colspan="1">
              <bold>Characters</bold>
            </td><td rowspan="1" colspan="1">
              <bold><italic><tp:taxon-name><tp:taxon-name-part taxon-name-part-type="genus" reg="Gracixalus">G.</tp:taxon-name-part> <tp:taxon-name-part taxon-name-part-type="species" reg="quangi">quangi</tp:taxon-name-part></tp:taxon-name></italic></bold>
            </td><td rowspan="1" colspan="6">
              <bold><italic><tp:taxon-name><tp:taxon-name-part taxon-name-part-type="genus" reg="Gracixalus">G.</tp:taxon-name-part> <tp:taxon-name-part taxon-name-part-type="species" reg="yunnanensis">yunnanensis</tp:taxon-name-part></tp:taxon-name></italic></bold>
            </td></tr><tr><td rowspan="1" colspan="1">AUP-00388</td><td rowspan="1" colspan="1">AUP-01984</td><td rowspan="1" colspan="1">AUP-01985</td><td rowspan="1" colspan="1">AUP-01987</td><td rowspan="2" colspan="1">Min–Max<break/>(n = 3)</td><td rowspan="2" colspan="1">Mean ± SD<break/>(n = 3)</td><td rowspan="1" colspan="1">AUP-01986</td></tr><tr><td rowspan="1" colspan="1">
              <bold>Sex</bold>
            </td><td rowspan="1" colspan="1">Male</td><td rowspan="1" colspan="1">Male</td><td rowspan="1" colspan="1">Male</td><td rowspan="1" colspan="1">Male</td><td rowspan="1" colspan="1">Female</td></tr><tr><td rowspan="1" colspan="1">
              <bold>SVL</bold>
            </td><td rowspan="1" colspan="1">25.9</td><td rowspan="1" colspan="1">32.3</td><td rowspan="1" colspan="1">38</td><td rowspan="1" colspan="1">35.7</td><td rowspan="1" colspan="1">32.3–38.0</td><td rowspan="1" colspan="1">35.4 ± 2.9</td><td rowspan="1" colspan="1">39.3</td></tr><tr><td rowspan="1" colspan="1">
              <bold>HL</bold>
            </td><td rowspan="1" colspan="1">10.8</td><td rowspan="1" colspan="1">12.5</td><td rowspan="1" colspan="1">13.1</td><td rowspan="1" colspan="1">13.3</td><td rowspan="1" colspan="1">12.5–13.3</td><td rowspan="1" colspan="1">13.0 ± 0.4</td><td rowspan="1" colspan="1">13.2</td></tr><tr><td rowspan="1" colspan="1">
              <bold>SL</bold>
            </td><td rowspan="1" colspan="1">4.2</td><td rowspan="1" colspan="1">4.3</td><td rowspan="1" colspan="1">5.8</td><td rowspan="1" colspan="1">5.5</td><td rowspan="1" colspan="1">4.3–5.8</td><td rowspan="1" colspan="1">5.2 ± 0.8</td><td rowspan="1" colspan="1">5.7</td></tr><tr><td rowspan="1" colspan="1">
              <bold>EL</bold>
            </td><td rowspan="1" colspan="1">4.7</td><td rowspan="1" colspan="1">5.0</td><td rowspan="1" colspan="1">5.2</td><td rowspan="1" colspan="1">4.8</td><td rowspan="1" colspan="1">4.8–5.2</td><td rowspan="1" colspan="1">5.0 ± 0.2</td><td rowspan="1" colspan="1">5.1</td></tr><tr><td rowspan="1" colspan="1">
              <bold>N-EL</bold>
            </td><td rowspan="1" colspan="1">2.5</td><td rowspan="1" colspan="1">3.1</td><td rowspan="1" colspan="1">3.3</td><td rowspan="1" colspan="1">3.5</td><td rowspan="1" colspan="1">3.1–3.5</td><td rowspan="1" colspan="1">3.3 ± 0.2</td><td rowspan="1" colspan="1">3.6</td></tr><tr><td rowspan="1" colspan="1">
              <bold>HW</bold>
            </td><td rowspan="1" colspan="1">9.1</td><td rowspan="1" colspan="1">11.6</td><td rowspan="1" colspan="1">13.4</td><td rowspan="1" colspan="1">13.6</td><td rowspan="1" colspan="1">11.6–13.6</td><td rowspan="1" colspan="1">12.8 ± 1.1</td><td rowspan="1" colspan="1">14.6</td></tr><tr><td rowspan="1" colspan="1">
              <bold>IND</bold>
            </td><td rowspan="1" colspan="1">1.9</td><td rowspan="1" colspan="1">3.4</td><td rowspan="1" colspan="1">3.4</td><td rowspan="1" colspan="1">3.7</td><td rowspan="1" colspan="1">3.4–3.7</td><td rowspan="1" colspan="1">3.5 ± 0.2</td><td rowspan="1" colspan="1">4.1</td></tr><tr><td rowspan="1" colspan="1">
              <bold>IOD</bold>
            </td><td rowspan="1" colspan="1">2.7</td><td rowspan="1" colspan="1">3.7</td><td rowspan="1" colspan="1">4.4</td><td rowspan="1" colspan="1">4.1</td><td rowspan="1" colspan="1">3.7–4.4</td><td rowspan="1" colspan="1">4.1 ± 0.4</td><td rowspan="1" colspan="1">4.4</td></tr><tr><td rowspan="1" colspan="1">
              <bold>UEW</bold>
            </td><td rowspan="1" colspan="1">2.3</td><td rowspan="1" colspan="1">2.6</td><td rowspan="1" colspan="1">2.9</td><td rowspan="1" colspan="1">2.8</td><td rowspan="1" colspan="1">2.6–2.9</td><td rowspan="1" colspan="1">2.8 ± 0.2</td><td rowspan="1" colspan="1">2.7</td></tr><tr><td rowspan="1" colspan="1">
              <bold>FLL</bold>
            </td><td rowspan="1" colspan="1">16.1</td><td rowspan="1" colspan="1">21.8</td><td rowspan="1" colspan="1">25.1</td><td rowspan="1" colspan="1">26</td><td rowspan="1" colspan="1">21.8–26.0</td><td rowspan="1" colspan="1">24.3 ± 2.3</td><td rowspan="1" colspan="1">27</td></tr><tr><td rowspan="1" colspan="1">
              <bold>LAL</bold>
            </td><td rowspan="1" colspan="1">13.1</td><td rowspan="1" colspan="1">14.8</td><td rowspan="1" colspan="1">17.5</td><td rowspan="1" colspan="1">18.1</td><td rowspan="1" colspan="1">14.8–18.1</td><td rowspan="1" colspan="1">16.8 ± 1.8</td><td rowspan="1" colspan="1">18.7</td></tr><tr><td rowspan="1" colspan="1">
              <bold>HAL</bold>
            </td><td rowspan="1" colspan="1">9.5</td><td rowspan="1" colspan="1">8.2</td><td rowspan="1" colspan="1">11.2</td><td rowspan="1" colspan="1">10.6</td><td rowspan="1" colspan="1">8.2–11.2</td><td rowspan="1" colspan="1">10.0 ± 1.6</td><td rowspan="1" colspan="1">11.2</td></tr><tr><td rowspan="1" colspan="1">
              <bold>1FL</bold>
            </td><td rowspan="1" colspan="1">4.3</td><td rowspan="1" colspan="1">3.8</td><td rowspan="1" colspan="1">4.7</td><td rowspan="1" colspan="1">4.8</td><td rowspan="1" colspan="1">3.8–4.8</td><td rowspan="1" colspan="1">4.4 ± 0.5</td><td rowspan="1" colspan="1">5.1</td></tr><tr><td rowspan="1" colspan="1">
              <bold>IPTL</bold>
            </td><td rowspan="1" colspan="1">1.3</td><td rowspan="1" colspan="1">1.5</td><td rowspan="1" colspan="1">1.7</td><td rowspan="1" colspan="1">1.7</td><td rowspan="1" colspan="1">1.5–1.7</td><td rowspan="1" colspan="1">1.6 ± 0.1</td><td rowspan="1" colspan="1">1.8</td></tr><tr><td rowspan="1" colspan="1">
              <bold>OPTL</bold>
            </td><td rowspan="1" colspan="1">1.9</td><td rowspan="1" colspan="1">1.8</td><td rowspan="1" colspan="1">2.2</td><td rowspan="1" colspan="1">2.0</td><td rowspan="1" colspan="1">1.8–2.2</td><td rowspan="1" colspan="1">2.0 ± 0.2</td><td rowspan="1" colspan="1">2.1</td></tr><tr><td rowspan="1" colspan="1">
              <bold>3FDD</bold>
            </td><td rowspan="1" colspan="1">1.5</td><td rowspan="1" colspan="1">1.1</td><td rowspan="1" colspan="1">1.3</td><td rowspan="1" colspan="1">1.1</td><td rowspan="1" colspan="1">1.1–1.3</td><td rowspan="1" colspan="1">1.2 ± 0.1</td><td rowspan="1" colspan="1">1.4</td></tr><tr><td rowspan="1" colspan="1">
              <bold>HLL</bold>
            </td><td rowspan="1" colspan="1">44.3</td><td rowspan="1" colspan="1">47.8</td><td rowspan="1" colspan="1">57.2</td><td rowspan="1" colspan="1">55.9</td><td rowspan="1" colspan="1">47.8–57.2</td><td rowspan="1" colspan="1">53.6 ± 5.1</td><td rowspan="1" colspan="1">41.6</td></tr><tr><td rowspan="1" colspan="1">
              <bold>TL</bold>
            </td><td rowspan="1" colspan="1">14.5</td><td rowspan="1" colspan="1">14.8</td><td rowspan="1" colspan="1">17.9</td><td rowspan="1" colspan="1">17.5</td><td rowspan="1" colspan="1">14.8–17.9</td><td rowspan="1" colspan="1">16.7 ± 1.7</td><td rowspan="1" colspan="1">17.8</td></tr><tr><td rowspan="1" colspan="1">
              <bold>FL</bold>
            </td><td rowspan="1" colspan="1">17.3</td><td rowspan="1" colspan="1">19.9</td><td rowspan="1" colspan="1">23.3</td><td rowspan="1" colspan="1">23.6</td><td rowspan="1" colspan="1">19.9–23.6</td><td rowspan="1" colspan="1">22.3 ± 2.0</td><td rowspan="1" colspan="1">23.9</td></tr><tr><td rowspan="1" colspan="1">
              <bold>IMTL</bold>
            </td><td rowspan="1" colspan="1">1.1</td><td rowspan="1" colspan="1">1.8</td><td rowspan="1" colspan="1">1.7</td><td rowspan="1" colspan="1">1.8</td><td rowspan="1" colspan="1">1.7–1.8</td><td rowspan="1" colspan="1">1.8 ± 0.0</td><td rowspan="1" colspan="1">1.9</td></tr><tr><td rowspan="1" colspan="1">
              <bold>1TOEL</bold>
            </td><td rowspan="1" colspan="1">3.8</td><td rowspan="1" colspan="1">5.2</td><td rowspan="1" colspan="1">5.4</td><td rowspan="1" colspan="1">4.6</td><td rowspan="1" colspan="1">4.6–5.4</td><td rowspan="1" colspan="1">5.1 ± 0.4</td><td rowspan="1" colspan="1">5.3</td></tr><tr><td rowspan="1" colspan="1">
              <bold>4TDD</bold>
            </td><td rowspan="1" colspan="1">1.1</td><td rowspan="1" colspan="1">1.3</td><td rowspan="1" colspan="1">1.4</td><td rowspan="1" colspan="1">1.2</td><td rowspan="1" colspan="1">1.2–1.4</td><td rowspan="1" colspan="1">1.3 ± 0.1</td><td rowspan="1" colspan="1">1.4</td></tr><tr><td rowspan="1" colspan="1">
              <bold>TD</bold>
            </td><td rowspan="1" colspan="1">0.8</td><td rowspan="1" colspan="1">2.7</td><td rowspan="1" colspan="1">2.9</td><td rowspan="1" colspan="1">2.7</td><td rowspan="1" colspan="1">2.7–2.9</td><td rowspan="1" colspan="1">2.8 ± 0.1</td><td rowspan="1" colspan="1">2.9</td></tr><tr><td rowspan="1" colspan="1">
              <bold>OMTL</bold>
            </td><td rowspan="1" colspan="1">2.0</td><td rowspan="1" colspan="1">2.6</td><td rowspan="1" colspan="1">2.3</td><td rowspan="1" colspan="1">2.4</td><td rowspan="1" colspan="1">2.3–2.6</td><td rowspan="1" colspan="1">2.4 ± 0.1</td><td rowspan="1" colspan="1">2.5</td></tr><tr><td rowspan="1" colspan="1">
              <bold>HL/SVL</bold>
            </td><td rowspan="1" colspan="1">0.42</td><td rowspan="1" colspan="1">0.39</td><td rowspan="1" colspan="1">0.35</td><td rowspan="1" colspan="1">0.37</td><td rowspan="1" colspan="1">0.35–0.39</td><td rowspan="1" colspan="1">0.37 ± 0.02</td><td rowspan="1" colspan="1">0.34</td></tr><tr><td rowspan="1" colspan="1">
              <bold>HW/SVL</bold>
            </td><td rowspan="1" colspan="1">0.35</td><td rowspan="1" colspan="1">0.36</td><td rowspan="1" colspan="1">0.35</td><td rowspan="1" colspan="1">0.38</td><td rowspan="1" colspan="1">0.35–0.38</td><td rowspan="1" colspan="1">0.36 ± 0.02</td><td rowspan="1" colspan="1">0.37</td></tr><tr><td rowspan="1" colspan="1">
              <bold>HL/HW</bold>
            </td><td rowspan="1" colspan="1">1.19</td><td rowspan="1" colspan="1">1.08</td><td rowspan="1" colspan="1">0.98</td><td rowspan="1" colspan="1">0.98</td><td rowspan="1" colspan="1">0.98–1.08</td><td rowspan="1" colspan="1">1.02 ± 0.00</td><td rowspan="1" colspan="1">0.91</td></tr><tr><td rowspan="1" colspan="1">
              <bold>TL/SVL</bold>
            </td><td rowspan="1" colspan="1">0.56</td><td rowspan="1" colspan="1">0.46</td><td rowspan="1" colspan="1">0.47</td><td rowspan="1" colspan="1">0.49</td><td rowspan="1" colspan="1">0.46–0.49</td><td rowspan="1" colspan="1">0.47 ± 0.02</td><td rowspan="1" colspan="1">0.45</td></tr></tbody></table></table-wrap><fig id="F6926120" position="float" orientation="portrait"><object-id xmlns:xlink="http://www.w3.org/1999/xlink" content-type="arpha" xlink:type="simple">D4649235-12AA-5477-B720-F4C7F813FBFD</object-id><object-id xmlns:xlink="http://www.w3.org/1999/xlink" content-type="doi" xlink:type="simple">10.3897/BDJ.9.e67667.figure2</object-id><label>Figure 2.</label><caption><p>Male <italic><tp:taxon-name><tp:taxon-name-part taxon-name-part-type="genus" reg="Gracixalus">G.</tp:taxon-name-part> <tp:taxon-name-part taxon-name-part-type="species" reg="quangi">quangi</tp:taxon-name-part></tp:taxon-name></italic> (AUP-00388) collected from Doi Phu Kha NP, Nan Province, Thailand. <bold>A.</bold> Lateral view; <bold>B.</bold> Ventral view. Photo by P. Pawangkhanant.</p></caption><graphic xmlns:xlink="http://www.w3.org/1999/xlink" xlink:href="bdj-09-e67667-g002.jpg" position="float" id="oo_533103.jpg" orientation="portrait" xlink:type="simple"><uri content-type="original_file" xlink:type="simple">https://binary.pensoft.net/fig/533103</uri></graphic></fig><fig id="F6926128" position="float" orientation="portrait"><object-id xmlns:xlink="http://www.w3.org/1999/xlink" content-type="arpha" xlink:type="simple">82A61F95-4889-55CE-A5A7-3DF2882968FF</object-id><object-id xmlns:xlink="http://www.w3.org/1999/xlink" content-type="doi" xlink:type="simple">10.3897/BDJ.9.e67667.figure3</object-id><label>Figure 3.</label><caption><p>Habitat of <italic><tp:taxon-name><tp:taxon-name-part taxon-name-part-type="genus" reg="Gracixalus">G.</tp:taxon-name-part> <tp:taxon-name-part taxon-name-part-type="species" reg="quangi">quangi</tp:taxon-name-part></tp:taxon-name></italic> (<bold>A</bold>) and <italic><tp:taxon-name><tp:taxon-name-part taxon-name-part-type="genus" reg="Gracixalus">G.</tp:taxon-name-part> <tp:taxon-name-part taxon-name-part-type="species" reg="yunnanensis">yunnanensis</tp:taxon-name-part></tp:taxon-name></italic> (<bold>B</bold>) located in Doi Phu Kha NP., Nan Province, Thailand. Photos by P. Pawangkhanant.</p></caption><graphic xmlns:xlink="http://www.w3.org/1999/xlink" xlink:href="bdj-09-e67667-g003.jpg" position="float" id="oo_533105.jpg" orientation="portrait" xlink:type="simple"><uri content-type="original_file" xlink:type="simple">https://binary.pensoft.net/fig/533105</uri></graphic></fig></tp:treatment-sec><ref-list><ref id="B6926298"><element-citation xmlns:xlink="http://www.w3.org/1999/xlink" publication-type="article" xlink:type="simple"><person-group person-group-type="author"><name name-style="western"><surname>Rowley</surname><given-names>J. J.L.</given-names></name><name name-style="western"><surname>Dau</surname><given-names>V. Q.</given-names></name><name name-style="western"><surname>Nguyen</surname><given-names>T. T.</given-names></name><name name-style="western"><surname>Cao</surname><given-names>T. T.</given-names></name><name name-style="western"><surname>Nguyen</surname><given-names>S. V.</given-names></name></person-group><year>2011</year><article-title>A new species of <italic><tp:taxon-name><tp:taxon-name-part taxon-name-part-type="genus" reg="Gracixalus">Gracixalus</tp:taxon-name-part></tp:taxon-name></italic> (<tp:taxon-name><tp:taxon-name-part taxon-name-part-type="order">Anura</tp:taxon-name-part></tp:taxon-name>: <tp:taxon-name><tp:taxon-name-part taxon-name-part-type="family">Rhacophoridae</tp:taxon-name-part></tp:taxon-name>) with a hyperextended vocal repertoire from Vietnam</article-title><source>Zootaxa</source><volume>3125</volume><fpage>22</fpage><lpage>38</lpage><pub-id pub-id-type="doi">10.11646/zootaxa.3125.1.2</pub-id></element-citation></ref><ref id="B6926282"><element-citation xmlns:xlink="http://www.w3.org/1999/xlink" publication-type="article" xlink:type="simple"><person-group person-group-type="author"><name name-style="western"><surname>Pham</surname><given-names>C. T.</given-names></name><name name-style="western"><surname>Rauhaus</surname><given-names>A.</given-names></name><name name-style="western"><surname>Tran</surname><given-names>T. D.</given-names></name><name name-style="western"><surname>Niggemann</surname><given-names>C.</given-names></name><name name-style="western"><surname>Dang</surname><given-names>P. H.</given-names></name><name name-style="western"><surname>Le</surname><given-names>M. D.</given-names></name><name name-style="western"><surname>Nguyen</surname><given-names>T. Q.</given-names></name><name name-style="western"><surname>Ziegler</surname><given-names>T.</given-names></name><name name-style="western"><surname>Rowley</surname><given-names>D.</given-names></name><name name-style="western"><surname>Nguyen</surname><given-names>C.</given-names></name></person-group><year>2019</year><article-title>First record of <italic><tp:taxon-name><tp:taxon-name-part taxon-name-part-type="genus" reg="Gracixalus">Gracixalus</tp:taxon-name-part> <tp:taxon-name-part taxon-name-part-type="species" reg="quangi">quangi</tp:taxon-name-part></tp:taxon-name></italic> Rowley, Dau, Nguyen, Cao &amp; Nguyen, 2011, from Hoa Binh Province, Vietnam, including the first documentation of advanced larval stages and an extended tadpole description</article-title><source>Amphibian &amp; Reptile Conservation</source><volume>13</volume><fpage>90</fpage><lpage>103</lpage></element-citation></ref><ref id="B6926258"><element-citation xmlns:xlink="http://www.w3.org/1999/xlink" publication-type="article" xlink:type="simple"><person-group person-group-type="author"><name name-style="western"><surname>Nguyen</surname><given-names>T. V.</given-names></name><name name-style="western"><surname>Brakels</surname><given-names>P.</given-names></name><name name-style="western"><surname>Maury</surname><given-names>N.</given-names></name><name name-style="western"><surname>Sudavanh</surname><given-names>S.</given-names></name><name name-style="western"><surname>Pawangkhanant</surname><given-names>P.</given-names></name><name name-style="western"><surname>Idiiatullina</surname><given-names>S.</given-names></name><name name-style="western"><surname>Lorphengsy</surname><given-names>S.</given-names></name><name name-style="western"><surname>Inkhavilay</surname><given-names>K.</given-names></name><name name-style="western"><surname>Suwannapoom</surname><given-names>C.</given-names></name><name name-style="western"><surname>Poyarkov</surname><given-names>N. A.</given-names></name></person-group><year>2020</year><article-title>New herpetofaunal observations from Laos based on photo records</article-title><source>Amphibian &amp; Reptile Conservation</source><volume>14</volume><fpage>195</fpage><lpage>223</lpage><pub-id pub-id-type="doi">10.1080/00222933.2020.1728411</pub-id></element-citation></ref><ref id="B6926222"><element-citation xmlns:xlink="http://www.w3.org/1999/xlink" publication-type="article" xlink:type="simple"><person-group person-group-type="author"><name name-style="western"><surname>Liu</surname><given-names>S.</given-names></name><name name-style="western"><surname>Rao</surname><given-names>D. - Q.</given-names></name><name name-style="western"><surname>Li</surname><given-names>S.</given-names></name></person-group><year>2020</year><article-title>First record of <italic><tp:taxon-name><tp:taxon-name-part taxon-name-part-type="genus" reg="Gracixalus">Gracixalus</tp:taxon-name-part> <tp:taxon-name-part taxon-name-part-type="species" reg="quangi">quangi</tp:taxon-name-part></tp:taxon-name></italic> Rowley, Dau, Nguyen, Cao et Nguyen, 2011 (<tp:taxon-name><tp:taxon-name-part taxon-name-part-type="order">Anura</tp:taxon-name-part></tp:taxon-name>, <tp:taxon-name><tp:taxon-name-part taxon-name-part-type="family">Rhacophoridae</tp:taxon-name-part></tp:taxon-name>) from China</article-title><source>Russian Journal of Herpetology</source><volume>27</volume><fpage>275</fpage><lpage>283</lpage><pub-id pub-id-type="doi">10.30906/1026-2296-2020-27-5-275-283</pub-id></element-citation></ref></ref-list></tp:taxon-treatment>
